# Supplementary material for: Towards the quantitative characterisation of piglets’ robustness to weaning: a modelling approach
Source: Animal. 2019 May 16;13(11):2536–46. doi: 10.1017/S1751731119000843 (PMC6801654; doi:10.1017/S1751731119000843)
Supplement: Supplementary file 1 [file S1751731119000843sup001.xlsx]

## Sheet: Supplemenary Table S1
Towards the quantitative characterization of piglets' robustness to weaning: a modelling approach M. Revilla, N.C. Friggens, L.-P. Broudiscou, G. Lemonnier, F. Blanc, L. Ravon, M.-J. Mercat, Y. Billon, C. Rogel-Gaillard, N. Le Floch, J. Estellé and R. Muñoz-Tamayo Animal: an international journal of animal bioscience Supplementary material
Supplementary Table S1: Parameter estimates of the perturbed growth model and comparison between Gompertz and perturbed growth models performances in pigs
		Perturbed growth model parameters						Statistical indicators			Models Error			Akaike information criterion
ID		µ0	D	C	ts	ABC		r2	CCC		Jp	JG		AICp	AICG
1		0.0523811	0.0195247	0.0225989	11.6533	0.0354615		0.995464	0.997711		0.00127609	0.00328715		11.7517	38.6943
2		0.0711207	0.0218163	0.042464	10.6274	7.69532		0.996968	0.998472		0.00169697	0.0084756		1.997	36.0802
3		0.0613703	0.0203528	0.0409221	9.84943	38.0229		0.999064	0.999531		0.000388742	0.00681524		-13.6613	32.8849
4		0.0633832	0.019009	0.0581546	10.5692	59.314		0.996779	0.998372		0.00243746	0.0195771		2.89266	18.6081
5		0.0541252	0.0168128	0.0370898	9.8375	36.9487		0.997256	0.998617		0.000972018	0.00685101		2.64414	25.7283
6		0.0572505	0.0191205	0.0454597	11.0013	53.8464		0.999152	0.999575		0.000313241	0.0102513		-8.65118	29.357
7		0.0733989	0.0235279	0.0302876	12	15.8537		0.994484	0.997205		0.00314617	0.00644794		12.5955	45.4278
8		0.0455562	0.0119143	0.0267515	12	64.9301		0.997717	0.998862		0.00111941	0.00534817		0.749085	21.109
9		0.0412688	0.0120521	0.02133	12	33.8159		0.997624	0.998811		0.000992187	0.00360187		-4.39118	14.8494
10		0.0479564	0.0159783	0.0336953	13.0861	34.394		0.997512	0.998752		0.00116653	0.00728587		-0.968625	14.1801
11		0.0475221	0.0158559	0.0243965	15	36.1824		0.997184	0.998585		0.0011793	0.00403294		4.29087	19.2789
12		0.0578963	0.0195382	0.0399474	10.574	18.1311		0.996609	0.998296		0.00180981	0.00858559		4.65889	28.8265
13		0.0406999	0.0127665	0.0185672	11.7142	32.695		0.996803	0.998399		0.00100661	0.00279257		3.10493	24.0599
14		0.0504616	0.0161537	0.0203777	11.5643	21.0643		0.997797	0.998892		0.000867268	0.00271218		1.6139	35.1964
16		0.0756749	0.0218753	0.0452007	11.1839	33.2126		0.996579	0.998275		0.00374758	0.0120125		7.1415	39.2269
17		0.040119	0.0139107	0.0176138	11.1289	12.1554		0.991504	0.99568		0.0020203	0.00343312		15.9095	23.1366
18		0.0433857	0.0148529	0.0285124	10.8574	30.6137		0.991797	0.995835		0.00210403	0.00607983		15.3692	20.252
19		0.0486011	0.0165796	0.036483	10.5963	55.5901		0.994767	0.997368		0.00201918	0.00828989		12.4962	24.5552
20		0.060501	0.0220317	0.030445	11.6966	32.769		0.997492	0.998739		0.00099593	0.00458888		5.15927	41.9325
21		0.053321	0.020282	0.00690858	12	0.0001		0.997407	0.998702		0.00157443	0.00173048		-1.06972	45.099
22		0.0429887	0.0137101	0.0101608	12	9.32235		0.997103	0.998549		0.00143257	0.00190465		2.13853	33.5762
23		0.0327376	0.00967928	0.0383141	2.41675	19.4679		0.995691	0.997842		0.00138061	0.00253577		1.54782	19.0486
24		0.0443269	0.0149362	0.0135934	12	13.8313		0.994434	0.997197		0.00181151	0.00266421		8.36698	32.008
25		0.0441638	0.0145149	0.0223411	12.8412	31.1231		0.99664	0.998312		0.0011049	0.00358336		1.14911	19.4214
26		0.0487985	0.0140013	0.0156928	12	11.9159		0.994686	0.997324		0.00242596	0.00362412		5.4443	28.8885
27		0.0417526	0.0149187	0.0092901	12	5.90604		0.994142	0.997068		0.00290879	0.00328111		8.60393	33.4434
28		0.0373527	0.0134913	0.000113964	12.0028	0.0001		0.992017	0.995987		0.0028249	0.00282501		7.25906	31.7439
29		0.0431629	0.0161772	0.0174919	10.9631	17.1209		0.995685	0.997829		0.00104543	0.00229788		7.82497	32.1747
31		0.0647524	0.0266059	0.0342632	9.70179	19.7961		0.988748	0.994261		0.00245125	0.00565256		20.7586	43.1894
32		0.0474893	0.0171619	0.043642	3.55894	20.0198		0.996516	0.998247		0.00129474	0.00367254		11.2615	44.5012
33		0.0646139	0.0224541	0.0277013	12	19.1847		0.994803	0.99737		0.00193782	0.00476643		10.8554	41.5449
34		0.0409752	0.0103102	0.0130948	12	17.2941		0.995879	0.997942		0.00339149	0.00431614		1.91858	19.2308
35		0.0566872	0.0194851	0.0121674	8	2.55141		0.993293	0.996626		0.00542326	0.00588537		15.7208	48.5018
36		0.0630643	0.0224482	0.0140811	12	0.0001		0.992148	0.996014		0.00304953	0.00367172		9.90727	41.2321
37		0.0770221	0.0253376	0.0522601	11.4633	39.3008		0.99271	0.996303		0.00254057	0.0130591		12.9978	35.6977
38		0.0417781	0.014947	0.013591	9.94519	0.0263689		0.997435	0.998709		0.00081612	0.00152733		-2.30921	29.8478
39		0.0610442	0.0191505	0.0330607	10.7101	0.050855		0.995729	0.997839		0.00144425	0.00579486		10.2089	37.0875
40		0.0789724	0.0264243	0.0352927	12	0.0001		0.993547	0.996722		0.00282775	0.00666424		11.1232	37.116
41		0.0642526	0.0207722	0.0558093	12	62.1646		0.992352	0.996105		0.00229309	0.019493		15.5253	22.7535
42		0.0532078	0.0158996	0.0464752	10.414	62.0209		0.997261	0.99862		0.00132708	0.0124989		2.90675	19.165
43		0.0701413	0.0228183	0.0464301	12.8524	52.6726		0.997762	0.998878		0.00262557	0.0117153		-0.835634	32.3934
44		0.0512801	0.015741	0.027641	12.7934	47.1022		0.99839	0.999194		0.000567575	0.00429087		-5.80022	25.2374
45		0.0796306	0.0274104	0.0597665	12	61.8133		0.994477	0.997213		0.00285592	0.0177533		10.3559	32.6571
46		0.0599565	0.0178682	0.0460431	10.791	49.1849		0.99728	0.998629		0.00157317	0.01189		1.97437	21.8882
47		0.0526605	0.0152255	0.0413953	12.0185	61.8529		0.997236	0.998612		0.00122741	0.0116092		-0.0854526	17.9571
48		0.0590898	0.0200282	0.0342459	12	37.312		0.996139	0.99805		0.00138906	0.00670105		7.84185	31.5126
49		0.0677374	0.0212975	0.0417597	11.7691	30.198		0.998589	0.999291		0.00095884	0.00857077		-2.28532	38.1004
50		0.0658901	0.021561	0.0459059	12	65.9636		0.998636	0.999315		0.000701564	0.01071		-5.44129	31.063
51		0.0688319	0.0261643	0.0348217	11.6431	56.2194		0.996091	0.998037		0.000797534	0.00495638		7.85653	46.9996
52		0.0419203	0.0141483	0.0240111	10.7018	18.0525		0.998444	0.99922		0.000781206	0.00353424		-6.53586	20.5856
53		0.0339226	0.00961469	0.0153808	9.32102	8.76851		0.99846	0.99923		0.000493151	0.00160556		-7.48399	15.0119
54		0.0354016	0.0128385	0.0108618	12	9.70863		0.997098	0.998541		0.00121137	0.0018011		-1.84514	22.1609
55		0.0483764	0.0154453	0.0200409	12	2.57416		0.998448	0.999221		0.00101651	0.0029655		-5.5791	30.3338
56		0.0462569	0.019197	0.0268433	11.1795	43.5961		0.996358	0.998167		0.00118709	0.004177		3.12202	27.8583
57		0.0490583	0.0171636	0.0152451	9.4423	13.4346		0.998519	0.999257		0.000769883	0.00158788		-5.5022	40.7329
58		0.0388454	0.0116456	0.00883276	12	0.0147088		0.997368	0.998679		0.0014038	0.0017872		4.79442	33.0796
59		0.0478014	0.0169098	0.0156935	12	22.1476		0.999138	0.999568		0.000558657	0.00162625		-13.1049	36.3767
60		0.0428463	0.0128198	0.0100135	11.3848	0.0128289		0.997659	0.998824		0.0007706	0.00121716		-1.88587	30.9973
61		0.0420825	0.0140731	0.029999	11.0398	33.9669		0.997432	0.998708		0.000851007	0.00553049		-0.629681	14.1852
62		0.0408537	0.0138863	0.0162921	12	27.8489		0.99706	0.998529		0.00171987	0.00306875		1.14494	26.4861
63		0.0406722	0.0155459	0.0146254	12	16.469		0.9982	0.999097		0.000569625	0.00155046		-8.65119	25.5544
64		0.0519741	0.0177433	0.0335648	12	30.5315		0.996592	0.998288		0.00162797	0.00739253		5.57994	25.6896
65		0.0269891	0.00462835	0.0290256	2.06725	18.3585		0.995762	0.997878		0.00113359	0.00172549		6.18503	11.004
66		0.0471339	0.0187737	0.0392766	9.17031	47.876		0.996383	0.99818		0.00145233	0.00774517		1.47487	21.7906
67		0.0482336	0.0136931	0.0267053	12	31.3677		0.997892	0.998942		0.00126947	0.00519457		-1.70619	18.3209
68		0.0559583	0.0205971	0.0314729	12	24.0321		0.99817	0.999082		0.000965496	0.00529158		-3.51756	32.4756
69		0.0505291	0.0184353	0.0270655	12	26.5932		0.995329	0.997646		0.0014663	0.00478997		6.1933	25.0648
70		0.0617527	0.0222341	0.0321213	12	19.8569		0.998103	0.999047		0.000510201	0.00460723		0.973131	40.6834
71		0.062937	0.0246949	0.0233756	12	0.0001		0.994148	0.997041		0.00137909	0.00312084		13.1993	45.5217
72		0.0723021	0.0240558	0.0454778	12	21.6516		0.99676	0.998368		0.00124967	0.00969908		4.90988	35.9174
73		0.0665181	0.0217907	0.0443696	12	48.6545		0.997209	0.998593		0.00154386	0.0107128		4.15458	31.3852
74		0.0607581	0.0195339	0.033905	11.5629	36.2555		0.99807	0.999028		0.000681252	0.00567375		0.716425	35.2819
75		0.111061	0.0305267	0.100167	12	46.9135		0.991723	0.995774		0.00495223	0.0523281		0.0662708	14.714
76		0.0853055	0.0249439	0.0497879	12	37.7101		0.997382	0.99868		0.00233287	0.0122933		2.65085	42.5249
77		0.0604745	0.0198991	0.0181593	12	0.0181722		0.998391	0.999191		0.000765471	0.00202085		-2.63497	45.4761
78		0.0587643	0.0189976	0.0323058	12.7591	39.597		0.999009	0.999504		0.000746436	0.00530829		-9.12904	33.2071
79		0.0549562	0.0195411	0.0181357	12	16.6551		0.998151	0.999072		0.000712703	0.00200107		-2.62714	41.6577
80		0.0550843	0.0186135	0.0424172	9.59776	41.3718		0.997388	0.998685		0.0009555	0.00862931		-2.73124	23.4451
81		0.0455689	0.0152924	0.0256238	8.65201	7.0528		0.998488	0.999242		0.000416549	0.00270037		-3.78851	29.5679
82		0.0556961	0.0213954	0.0224086	12	16.6957		0.995607	0.997783		0.00120722	0.00310091		7.47182	38.6368
83		0.0452669	0.015882	0.0152653	12	14.8218		0.99708	0.998531		0.000872752	0.00192245		2.2037	33.3189
84		0.0442817	0.0142035	0.0147533	12	0.0216591		0.997515	0.998753		0.0013393	0.00238507		-0.156259	29.8821
85		0.0505436	0.0172837	0.0265654	8.11019	12.0931		0.993322	0.996616		0.00277958	0.00539271		14.2201	34.8585
86		0.0510212	0.0186343	0.0168477	12	9.50793		0.996026	0.998003		0.0020629	0.00320716		7.79621	39.4212
87		0.0450829	0.0171066	0.0277058	8.19498	4.05446		0.995658	0.997817		0.00133178	0.00426306		4.47569	27.7091
88		0.0615246	0.0239356	0.0284619	10.8851	17.753		0.995093	0.997528		0.00190832	0.00452248		8.60674	41.1691
89		0.0521587	0.0183259	0.0239357	12	0.0358432		0.996665	0.998322		0.00113574	0.00362886		4.21953	32.3453
90		0.0670828	0.024314	0.0497976	13.4083	40.2221		0.995527	0.997755		0.00055537	0.00211588		-8.58255	18.0176
91		0.0519276	0.0177507	0.0222617	10.561	22.9679		0.996797	0.998386		0.0010582	0.00297218		7.89716	39.4393
92		0.0522492	0.0176363	0.0333763	9.58937	43.6723		0.997878	0.998932		0.000772593	0.00525935		4.23508	34.28
93		0.0586414	0.0182825	0.0239	12	24.9639		0.997473	0.998729		0.00106226	0.00351474		4.37714	41.0796
94		0.0504067	0.0164541	0.0200678	12	21.3395		0.993765	0.996853		0.00228327	0.00408541		9.58451	29.997
95		0.0460081	0.01483	0.0163268	8.00001	15.7329		0.997998	0.998994		0.000627476	0.00162492		3.00476	41.4691
96		0.0555808	0.018697	0.0215392	12	32.8427		0.998888	0.999443		0.000582372	0.00252733		-2.21736	45.8946
97		0.0478709	0.0175398	0.0181537	12	17.9899		0.996745	0.99836		0.000913009	0.00233122		5.25321	35.4497
98		0.0501678	0.0162449	0.0160235	11.8678	11.7564		0.994843	0.997397		0.00182058	0.00292653		11.0018	37.4147
99		0.0505509	0.0174305	0.021107	12	17.5761		0.993643	0.996785		0.00213292	0.00409513		15.5273	35.8216
100		0.0678913	0.0220427	0.0490645	12	46.6261		0.996273	0.998122		0.00271964	0.0142763		1.84737	23.0261
101		0.0408616	0.0119908	0.0311142	9.08497	44.0496		0.99885	0.999424		0.000504563	0.00517714		-10.9107	13.9332
102		0.065012	0.0227952	0.0410623	10.343	37.3194		0.996497	0.998233		0.00139647	0.00750117		6.26206	37.4202
103		0.0649035	0.021456	0.0501232	12	42.8754		0.996861	0.998424		0.0014473	0.0140221		-1.63691	22.432
104		0.0501948	0.0172141	0.0495475	6.61846	39.2555		0.996823	0.998399		0.001503	0.0094918		1.84341	24.8808
105		0.0857806	0.0362739	0.0654197	9.58008	11.3354		0.992636	0.996277		0.00161079	0.0115478		6.8288	35.4292
106		0.0578482	0.0198654	0.0442926	9.69912	49.9342		0.997849	0.99892		0.00099435	0.00895978		-2.38739	28.6801
107		0.0708707	0.0225524	0.0536729	11.8948	41.5886		0.996694	0.998333		0.00112729	0.0146349		7.61775	29.8792
108		0.0513412	0.0183301	0.0338763	6.23978	29.9651		0.997845	0.99892		0.000711367	0.00376327		-0.796598	39.2652
109		0.0564551	0.0190596	0.0490846	9.23904	0.120645		0.993367	0.996645		0.00209627	0.012333		14.7481	28.0282
110		0.0408901	0.0136988	0.0261228	6.48344	16.792		0.998643	0.99932		0.000599791	0.00274076		-10.3389	24.2636
111		0.0480614	0.014183	0.00660424	8	0.0103832		0.998868	0.999434		0.0016939	0.00185216		-7.35572	42.6378
112		0.0315627	0.00680308	0.016238	5.39994	6.20864		0.998542	0.999269		0.000807101	0.00158043		-13.5009	0.8145
113		0.0540526	0.0147691	0.033805	9.48458	28.3989		0.999067	0.999533		0.00136651	0.00648111		-13.73	25.0013
114		0.0436188	0.0137714	0.0339456	5.92994	10.1679		0.999286	0.999642		0.000561744	0.0039866		-14.7673	26.7553
115		0.0455883	0.0149366	0.044027	5.97413	45.589		0.99976	0.99988		0.000269012	0.00610007		-30.1372	25.0891
116		0.0431063	0.0130266	0.0335053	6.64434	25.2141		0.996711	0.998338		0.000587674	0.00435824		6.96613	21.0249
117		0.0474531	0.0143908	0.0356066	6.60724	31.6879		0.99901	0.999503		0.000285161	0.0047436		-8.59212	25.4583
118		0.0505945	0.0179669	0.0349102	5.92067	17.3384		0.996113	0.998038		0.00131144	0.00450114		9.12936	38.0799
119		0.0410549	0.0129373	0.00484009	10.2344	6.48404		0.998948	0.999473		0.00021058	0.000300611		-13.4643	33.4003
120		0.0373539	0.00923206	0.0113376	8.00001	20.1322		0.998457	0.999227		0.000502283	0.00104192		-2.70711	26.5884
121		0.0552335	0.0187867	0.0330261	14.0517	54.8305		0.999083	0.999541		0.000369597	0.00531467		-10.3115	25.7824
122		0.0369873	0.0103208	0.014835	8.97931	13.2326		0.998915	0.999455		0.000406301	0.00137218		-8.6999	21.3169
123		0.0429155	0.0111041	0.0370909	7.09943	15.1929		0.998319	0.999155		0.000575506	0.0060577		-4.0797	9.9724
124		0.0365133	0.00945333	0.0163651	5.08771	0.0457201		0.993442	0.996668		0.00125668	0.00193221		12.7618	21.1617
125		0.0348411	0.00960347	0.020195	5.00001	8.30379		0.997407	0.998693		0.0008826	0.00195281		4.30536	21.2302
126		0.0325614	0.00794033	0.00616672	8.00003	0.0107683		0.996946	0.998466		0.00118635	0.00134937		0.522479	16.7247
127		0.0392123	0.00936105	0.006722	13.4536	5.03542		0.996232	0.998098		0.00088753	0.00110581		11.1595	28.2015
128		0.0362482	0.0114578	0.0212677	5.00002	0.082302		0.997599	0.998792		0.000616461	0.00173959		0.744632	24.9404
129		0.0336618	0.00757367	0.0325996	5	23.2767		0.998635	0.999317		0.000875453	0.00397671		-13.7072	-2.397
130		0.0364516	0.0124923	0.0105029	7.82307	6.62234		0.998821	0.999409		0.000313498	0.000729175		-12.7622	27.958
131		0.0331306	0.00788598	0.0161004	8.57332	30.1997		0.999265	0.999633		0.000500057	0.00172141		-17.7999	7.9694
132		0.0351007	0.00863757	0.0182979	10.0292	14.7989		0.999371	0.999686		0.000341877	0.00207852		-20.2548	6.1708
133		0.0452164	0.0116374	0.0506739	5.79405	36.3001		0.99954	0.99977		0.000255366	0.00867404		-25.7713	11.8119
134		0.0456416	0.0128816	0.0251433	17.567	20.2343		0.999097	0.999547		0.00107535	0.00405759		-21.5641	1.262
136		0.0284454	0.00498664	0.00972622	5.68801	7.66229		0.99916	0.99958		0.000482911	0.000776776		-15.9493	1.5889
137		0.040234	0.0133291	0.0260703	5.94675	16.0788		0.997683	0.998834		0.000879078	0.00282939		0.238867	26.6082
138		0.0581416	0.0275291	0.0431569	10.06	78.6786		0.987191	0.993541		0.00216131	0.00725606		8.47387	22.776
139		0.0378335	0.0117055	0.01399	14.6464	27.5936		0.999686	0.999843		0.000142033	0.00114504		-31.5294	12.3865
140		0.0397985	0.012816	0.00700155	8.00001	0.00851715		0.997053	0.998517		0.0016093	0.00179576		1.1007	31.9051
141		0.0483737	0.0161359	0.0259452	8	26.4722		0.998911	0.999454		0.000430921	0.00301772		-13.566	29.8891
142		0.03992	0.0141935	0.0101654	7.99998	3.27786		0.99658	0.998272		0.000741657	0.00111623		1.25768	30.3532
143		0.0370654	0.00999174	0.030905	6.65516	39.2742		0.999007	0.999503		0.000814086	0.00430139		-19.0694	5.837
144		0.026806	0.00302784	0.012992	7.91398	13.0107		0.999402	0.9997		0.000218524	0.00108968		-28.8843	-16.9243
145		0.0445213	0.0146004	0.0246941	7.99999	0.0653446		0.996969	0.99847		0.000570203	0.0029819		3.94601	27.6424
146		0.0333474	0.00818276	0.0663438	1.53172	23.5994		0.998627	0.999313		0.000396741	0.00212782		-7.67147	17.8127
147		0.0277376	0.00537792	4.96526e-10	12.9148	0.0001		0.998887	0.999443		0.00064494	0.000644991		-16.0613	11.1163
148		0.0353312	0.0113274	0.0311217	1.86006	0.152168		0.997591	0.998786		0.000432507	0.000932803		1.43262	29.8211
149		0.04573	0.0154421	0.0276508	7.50303	24.7591		0.998497	0.999246		0.000457275	0.00317265		-9.27164	28.0034
150		0.0412709	0.0147386	0.00746272	12	0.0001		0.9987	0.999349		0.000477966	0.00071313		-11.4595	32.7055
151		0.0375035	0.0146543	0.018778	8	8.17526		0.994476	0.997215		0.00135587	0.00273155		2.17427	17.2138
152		0.0369836	0.0113507	0.00659456	10.4644	4.8331		0.998451	0.999223		0.000286625	0.000468907		-8.49267	26.7516
153		0.0451223	0.0160531	0.00835527	10.5281	1.85881		0.99704	0.998512		0.0010724	0.00131992		-2.10393	34.0869
154		0.0445519	0.0140677	0.02162	8.39119	16.0842		0.998495	0.999246		0.000563211	0.00243906		-8.93527	28.1577
155		0.0420758	0.0152737	0.0207384	7.32584	17.886		0.998264	0.99913		0.000551996	0.00197518		-5.8784	31.1818
156		0.0446816	0.0165865	0.000235899	0.000233041	0.0001		0.998759	0.999378		0.00059487	0.000594917		-6.25165	47.0247
157		0.0371118	0.0124811	0.00205485	8	0.0001		0.998966	0.999481		0.00028758	0.000302709		-10.0339	36.8268
158		0.048774	0.0187397	0.0201393	7.98603	0.0528591		0.998616	0.999305		0.000224056	0.00158903		-5.30223	41.0874
159		0.0578566	0.0215699	0.0421357	12.5282	32.0563		0.998569	0.999283		0.000617769	0.00884885		-15.266	15.6419
160		0.0528667	0.0161038	0.0344441	8.74096	11.8351		0.998284	0.99914		0.00103035	0.00581495		-7.99269	24.9531
161		0.0387289	0.00949884	0.0123717	9.97233	3.75322		0.994477	0.997204		0.00201233	0.00272254		2.31316	10.8058
162		0.0589693	0.0158881	0.0362894	13.3208	15.5295		0.997952	0.998971		0.00163903	0.00830255		-8.15097	10.3598
163		0.0594105	0.0190502	0.0282547	16.4903	22.9335		0.99302	0.996497		0.00440409	0.00717893		0.805988	18.6667
164		0.0323461	0.00597468	0.00122752	15.0003	0.0001		0.988337	0.994066		0.00409768	0.00410554		14.5772	16.4674
165		0.0350646	0.00672535	0.00969928	7.99998	34.2436		0.997334	0.998678		0.00193995	0.00237065		-8.10255	12.2585
166		0.0555991	0.0163947	0.048034	10.2055	36.3715		0.998845	0.999423		0.00137662	0.012959		-11.2464	18.8145
167		0.0560538	0.0183031	0.0357188	10.5725	37.0302		0.995766	0.997871		0.00166114	0.00689999		3.23232	23.9193
168		0.0531743	0.01571	0.0241043	9.8696	23.5693		0.998006	0.999		0.000969142	0.00323991		-6.08349	29.4265
169		0.0511476	0.012423	0.0262121	9.36811	36.1804		0.99909	0.999545		0.000852184	0.00380955		-13.4945	25.6142
170		0.0349171	0.00821729	0.0184099	9.30948	24.8088		0.999366	0.999682		0.000225806	0.00191542		-19.5636	0.4972
171		0.0434836	0.0149488	0.060475	1.76228	14.3652		0.998462	0.999227		0.000476389	0.00217478		-8.03671	33.6298
172		0.0356619	0.00821037	0.0342635	1.90649	5.22058		0.998511	0.99925		0.000843537	0.00153278		-8.30956	16.6198
173		0.0381881	0.0105891	0.0458098	2.2033	15.6891		0.998793	0.999395		0.000489716	0.00195578		-13.7734	20.9571
174		0.0341328	0.0100169	0.0212266	9.03483	48.9059		0.998651	0.999325		0.000442011	0.00256446		-11.5315	8.7709
175		0.0365826	0.0113244	0.0162897	12	24.8149		0.998875	0.999435		0.000902537	0.00236122		-16.8718	8.9712
176		0.0351242	0.0105096	0.0210952	7.64498	15.4402		0.998451	0.999222		0.000604499	0.00244592		-13.9062	6.3107
177		0.0302317	0.00567518	0.00623598	12.0001	12.2486		0.999571	0.999786		0.000324986	0.000561858		-30.266	-3.4733
178		0.0341917	0.00891743	0.0236193	10.3262	35.8522		0.997755	0.998874		0.000626938	0.00367844		-7.37519	2.7112
179		0.0496346	0.0167659	0.0198324	14.6131	5.46116		0.997233	0.99861		0.000933527	0.00253941		-0.0176602	26.4533
180		0.0500398	0.0155301	0.0206221	13.727	34.1261		0.997359	0.998674		0.000759403	0.00258933		-0.932988	25.5245
181		0.0410217	0.0107568	0.0104628	9.89593	13.1058		0.999409	0.999704		0.000332211	0.00080658		-19.1905	26.7424
183		0.0437048	0.0101788	0.0083903	15	0.0001		0.616685	0.728249		0.00187006	0.00221025		-1.55883	19.7218
184		0.0580158	0.0210074	0.0389566	8	27.2944		0.99538	0.997662		0.00111899	0.00653544		6.8806	33.8531
185		0.0362388	0.00847386	0.00892727	9.04337	7.28627		0.9972	0.998589		0.000492333	0.000838786		1.91376	18.6778
186		0.0439231	0.0141752	0.0130482	9.35999	0.0228781		0.995205	0.997575		0.000844085	0.00146976		8.10177	31.7449
187		0.048634	0.0160958	0.0200414	9.5914	0.0341949		0.996094	0.998027		0.00077719	0.002263		4.89768	31.5935
188		0.0482658	0.0140245	0.0224843	7.49073	8.99522		0.995548	0.997738		0.00131691	0.00313131		5.56855	26.7284
189		0.0357416	0.00961148	0.0261765	6.63482	24.4847		0.997826	0.998906		0.000405549	0.00285037		0.831359	10.6573
190		0.0460506	0.0157726	0.0184144	10.8131	6.2346		0.998523	0.99926		0.00066369	0.00205454		-7.82854	30.2301
191		0.0407977	0.0102496	0.0146641	17.1218	17.8191		0.999573	0.999786		0.000316859	0.00128802		-24.3508	7.3089
192		0.0396408	0.0106867	0.0254111	8.81853	33.4156		0.998945	0.999471		0.000415056	0.00338863		-11.8632	11.2168
193		0.0298784	0.008152	0.0128485	7.29542	25.0138		0.998745	0.999373		0.00061092	0.00126169		-11.5869	13.1988
194		0.0326135	0.00723209	0.0281011	6.07212	40.8909		0.998183	0.999092		0.00100014	0.00369163		-1.94648	8.1025
195		0.0376347	0.00988954	0.0265613	7.3226	42.8961		0.997626	0.998814		0.00151128	0.00434664		3.8231	19.7935
196		0.0410566	0.0123614	0.0355097	6.81804	42.2603		0.997551	0.998771		0.000867885	0.00535717		3.95548	21.003
197		0.0403237	0.0124047	0.0237205	10.7158	31.3255		0.998953	0.999475		0.000556772	0.00336512		-14.0505	11.2606
198		0.0346998	0.0109994	0.039853	6.49829	8.54393		0.993953	0.996939		0.00106308	0.00696603		-2.69374	0.7787
199		0.0415526	0.0123127	0.026685	7.81602	18.073		0.999313	0.999656		0.000393934	0.00341765		-19.5817	17.4987
200		0.0502217	0.0161597	0.0247471	13.6461	53.6901		0.999142	0.999571		0.000279715	0.00308613		-15.8118	25.0772
201		0.0466319	0.0117844	0.026223	19.3089	31.4925		0.999588	0.999794		0.000271519	0.00345791		-26.4846	9.5487
202		0.0407373	0.0120071	0.0361784	9.20696	70.604		0.996143	0.998076		0.00110572	0.00774121		1.11938	16.7935
203		0.0320681	0.00674778	0.0267789	8.53848	51.2111		0.997442	0.998727		0.00101333	0.00487732		-7.04959	7.817
204		0.0319209	0.00534937	0.0229934	8.26474	54.2377		0.998473	0.99924		0.00095129	0.00374886		-9.96798	4.6188
205		0.0366555	0.00946732	0.0192641	5.16467	0.0585831		0.998409	0.999201		0.00123744	0.00223235		-8.12814	17.3276
206		0.0368432	0.00787857	0.0260104	8.74832	32.1021		0.999543	0.999772		0.000253011	0.00378793		-26.3305	1.5652
207		0.0305916	0.00568787	0.0158711	8.97639	29.138		0.99901	0.999507		0.000725352	0.00202959		-19.7683	-5.6664
208		0.0374926	0.0109281	0.0267145	10.137	27.6444		0.997855	0.998922		0.000683371	0.00436237		-10.6558	-1.9422
209		0.0361908	0.00998707	0.0194578	8.00001	19.4043		0.999097	0.999547		0.000315666	0.00201941		-19.0821	7.2066
210		0.0302188	0.00599326	0.0126701	8	12.7702		0.999329	0.999664		0.000478031	0.00126667		-26.1275	-5.797
211		0.0444503	0.0140381	0.0378828	10.177	42.4713		0.996651	0.998316		0.00120072	0.00859334		-3.53644	5.9133
212		0.0420668	0.0117935	0.0432326	5.99081	43.578		0.999308	0.999654		0.000438571	0.00642262		-23.8378	9.6594
213		0.0591839	0.0164766	0.0661001	16.3479	104.085		0.9977	0.998843		0.000950744	0.0358823		-19.0334	39.1328
214		0.0235894	0.00123871	0.0241581	3.2057	38.9088		0.995528	0.997773		0.00232765	0.0031591		-3.55585	-2.4568
215		0.0692838	0.0203749	0.0696056	16.0579	91.1957		0.99782	0.998907		0.00105277	0.031709		-15.668	35.7964
216		0.0379197	0.0120425	0.021767	8	30.9202		0.99926	0.99963		0.000458602	0.00249048		-23.553	14.3468
218		0.0372912	0.0114591	0.0104944	18.3468	9.2829		0.996628	0.998301		0.000519426	0.000906832		-12.6512	-0.5432
219		0.059343	0.0216551	0.050249	13.8451	91.4971		0.997837	0.998915		0.00047518	0.0125294		-2.66203	24.0166
220		0.0625919	0.0265904	0.0446544	10.539	100.775		0.996253	0.998127		0.00118128	0.00767449		2.28191	33.1405
221		0.107141	0.0425101	0.0875358	11.5727	137.863		0.990819	0.995372		0.00162161	0.014424		10.6368	35.307
222		0.0817109	0.0398499	0.0616386	8.87328	52.0225		0.989323	0.994606		0.00135867	0.0105098		10.0326	38.1472
223		0.0444568	0.012312	0.0431234	9.95442	47.1093		0.999316	0.999659		0.000556545	0.0105499		-22.9606	12.5242
224		0.0419142	0.013271	0.0417942	6.59063	57.0295		0.999065	0.999535		0.00046555	0.00656276		-14.4161	15.9086
225		0.0385402	0.0119403	0.025609	13.3199	47.7359		0.999325	0.999663		0.000449087	0.00420489		-18.1191	10.8502
226		0.0491068	0.0149994	0.0379661	13.6172	62.223		0.997883	0.998944		0.00190079	0.00995062		-6.70829	16.0979
227		0.048565	0.0175504	0.0328865	9.61473	61.6996		0.995879	0.997939		0.000807382	0.00518454		4.21038	26.845
228		0.053222	0.0203944	0.0507774	9.21889	78.6543		0.998393	0.999197		0.000780704	0.0115945		-8.43916	22.0391
229		0.0545762	0.0187917	0.0260425	8.78694	16.8913		0.997616	0.9988		0.000697656	0.00292219		2.2476	33.9596
230		0.039763	0.0149909	0.0171439	9.25417	17.4568		0.997939	0.998967		0.000527032	0.00161795		-8.01706	17.7744
231		0.049867	0.0155054	0.0209949	10.9111	24.112		0.998868	0.999434		0.00117029	0.00300946		-10.2205	26.4856
232		0.0443279	0.0142762	0.0383684	12.6046	66.8528		0.998742	0.99937		0.000647284	0.00978443		-10.6822	21.2192
233		0.0538714	0.0143465	0.0315934	12	27.2058		0.999574	0.999787		0.00121111	0.00641472		-27.9987	7.8838
234		0.0517937	0.0155976	0.0438261	7.86929	33.7896		0.999112	0.999554		0.00032071	0.00851936		-13.5185	15.3653
235		0.0506106	0.0160528	0.037054	11.0364	41.9587		0.999112	0.999556		0.000610443	0.00728809		-15.3199	11.5972
236		0.0366057	0.00676709	0.0454698	12.37	112.229		0.998339	0.999172		0.000733086	0.0204688		-11.5269	38.2363
237		0.0599357	0.0206459	0.0325868	9.52055	7.52493		0.998004	0.998997		0.000927955	0.00451571		-3.96357	30.3109
238		0.0399318	0.0116478	0.0228832	10.5379	19.8926		0.998694	0.999344		0.000554785	0.00308435		-4.95363	11.2416
239		0.0292133	0.00663587	0.0388037	5.96033	69.8041		0.9959	0.997951		0.000992947	0.00663505		4.65665	19.4719
240		0.0685371	0.0217717	0.0689299	13.9011	132.429		0.998751	0.999376		0.000679839	0.0284438		-6.36305	41.443
241		0.0467447	0.0146325	0.0317959	13.5373	61.6332		0.998367	0.999183		0.000649069	0.00607046		-4.98774	17.1313
242		0.0730189	0.0215531	0.049637	17.2787	79.9868		0.998384	0.999194		0.00115004	0.00946577		-6.35963	20.9169
243		0.0438188	0.014259	0.0296663	10.5584	66.2541		0.998513	0.999257		0.000518048	0.00466518		-4.96998	20.1613
244		0.0529313	0.0163516	0.0528087	12.7229	96.8982		0.999045	0.999523		0.000510679	0.018492		-12.0816	32.2765
245		0.041801	0.0157299	0.0348897	12.0371	60.3467		0.997498	0.998744		0.000541957	0.00746273		-6.20673	13.0988
246		0.0593313	0.0232537	0.045772	12.9524	60.4053		0.998255	0.999126		0.000330966	0.0093623		-11.3977	17.1392
247		0.0406857	0.0128571	0.0318199	12.936	46.3555		0.99698	0.998493		0.000697558	0.00692235		-1.54763	18.8827
248		0.0563958	0.0187407	0.045462	13.8619	59.1787		0.998729	0.999365		0.000481266	0.0110867		-12.6711	18.8181
249		0.0353563	0.0112131	0.0548622	2.78733	45.7497		0.998529	0.999264		0.000715295	0.00371757		-3.6001	18.1368
250		0.044471	0.0166823	0.0156768	10.4549	22.8347		0.998192	0.999092		0.000349144	0.00121928		0.0737068	32.0852
251		0.0551706	0.0194494	0.0248468	10.2116	34.3385		0.999623	0.999811		0.000117581	0.00221183		-19.8105	34.9894
252		0.0429517	0.0135674	0.0255045	12.5453	54.7803		0.998282	0.999138		0.000317975	0.00363401		-2.47981	11.6463
253		0.0492899	0.0202383	0.0274809	9.62757	39.9001		0.999313	0.999657		0.000559774	0.00314452		-15.2531	30.636
254		0.0669096	0.033861	0.0452626	9.89178	45.4849		0.985572	0.99268		0.00197457	0.00740658		9.41381	32.1721
255		0.0418624	0.0143353	0.0236165	9.55328	14.7817		0.999185	0.999591		0.000232166	0.00252376		-13.2714	17.6084
256		0.0391164	0.0126041	0.0175644	5.7285	17.7985		0.999955	0.999978		3.70399e-05	0.00085777		-46.7053	27.0972
257		0.0472486	0.0161178	0.0305889	14.1726	55.739		0.999493	0.999746		0.000372014	0.00497006		-20.629	11.7018
258		0.0543197	0.0181168	0.0331834	10.4351	59.109		0.998974	0.999488		0.000584268	0.00488084		-11.9631	24.7246
259		0.0469938	0.019029	0.0164737	10.457	14.7263		0.997438	0.998712		0.000593487	0.00147296		2.17068	33.5021
260		0.0490045	0.0173399	0.0238205	10.804	37.417		0.998584	0.999289		0.000451523	0.00261206		-4.82521	27.3206
261		0.0534623	0.0177279	0.0362643	11.335	56.9792		0.998623	0.99931		0.000627457	0.00651356		-5.74163	19.1158
262		0.0562128	0.0167989	0.0223087	8.92599	15.2199		0.999191	0.999595		0.000886066	0.00262623		-15.9174	29.7582
263		0.0483626	0.0152442	0.0113599	12.7986	18.8105		0.999378	0.999689		0.00131004	0.00181321		-19.587	28.59
264		0.0476626	0.014774	0.0261966	7.05758	26.8214		0.999074	0.999536		0.000203239	0.00240444		-13.8618	24.4352
265		0.0491061	0.0158891	0.0378738	6.78342	37.5467		0.998882	0.999439		0.000396626	0.00497045		-7.68666	24.7609
266		0.0432785	0.0135621	0.0327493	6.07178	50.3848		0.999176	0.999589		0.00053871	0.00368792		-12.8153	23.0265
267		0.0500802	0.016529	0.0208317	10.8202	14.1037		0.998855	0.999426		0.000879412	0.00253545		-2.98331	33.3061
268		0.0489581	0.01745	0.0174199	9.94405	42.1099		0.998754	0.999376		0.000411977	0.00143816		-4.18234	36.038
269		0.0312724	0.00935059	0.0210048	5.41619	79.8266		0.994534	0.997271		0.00177091	0.00301097		5.48008	15.2301
270		0.0617033	0.0211469	0.0328814	19.2358	55.9215		0.99865	0.999325		0.000824807	0.00388616		-7.00847	16.7272
271		0.0394794	0.0160873	0.013056	11.0028	36.6094		0.99768	0.99884		0.000656713	0.0013208		-5.89728	26.2168
272		0.0424954	0.0124748	0.0136918	5	24.3761		0.99917	0.999585		0.000424575	0.000861226		-10.3582	31.7171
273		0.0391686	0.0102347	0.0207889	4.99999	15.07		0.999604	0.999802		0.000231759	0.00134882		-20.6677	19.8956
274		0.0323287	0.00871336	0.0248687	5	34.4869		0.999403	0.999701		0.000194938	0.00188385		-15.3988	10.2008
275		0.0375336	0.0109488	0.0218937	4.99999	16.4551		0.998821	0.999408		0.000432858	0.00164499		-7.20156	19.7713
276		0.0749645	0.0291748	0.029936	9.54892	20.583		0.995413	0.997702		0.00104206	0.00231433		2.65578	25.7851
277		0.0396342	0.0105553	0.0268544	13.9463	39.2194		0.999553	0.999777		0.000213527	0.00466422		-25.8103	9.4411
278		0.0456439	0.0138912	0.0240104	11.9999	41.6298		0.999542	0.999771		0.000514637	0.0034733		-20.7351	17.4106
279		0.0343853	0.00797072	0.0101082	16.876	20.6975		0.999728	0.999864		0.000425702	0.000900549		-26.4164	0.0493
280		0.0326327	0.00580291	0.0222464	10.697	42.8287		0.99956	0.99978		0.000480397	0.00352415		-21.3361	10.7038
281		0.0423973	0.0133708	0.0484981	6.83148	35.41		0.997788	0.998894		0.000320081	0.00649055		-13.4094	12.0691
282		0.0446753	0.0137726	0.0240079	10.0861	35.972		0.999716	0.999858		0.000278313	0.0027258		-25.1445	19.3131
283		0.0321197	0.00688924	0.02353	5	34.309		0.998398	0.999202		0.000644821	0.00222238		-9.61898	6.1153
284		0.0443524	0.013222	0.0416229	11.795	59.9538		0.999555	0.999778		0.000411566	0.0116807		-25.6403	20.3785
285		0.0335005	0.00926804	0.0397067	6.2126	51.8903		0.998833	0.999418		0.000371983	0.00614843		-12.985	11.3443
286		0.0530008	0.0158315	0.0209237	14.2996	27.9985		0.999491	0.999746		0.00063489	0.00244939		-21.9639	23.0928
287		0.0498276	0.0177238	0.0319062	7.68653	35.1508		0.999134	0.999567		0.000642986	0.00420486		-8.57374	31.0416
288		0.0440119	0.0132603	0.0258034	13.7043	56.2526		0.999137	0.999568		0.000914487	0.00440915		-10.0524	15.3329
289		0.0566947	0.014455	0.00808365	18.5798	6.91938		0.999705	0.999852		0.000646972	0.000806712		-27.3389	31.2541
290		0.0434556	0.0142049	0.0505858	6.26244	56.0589		0.999546	0.999773		0.000574701	0.00908703		-18.339	17.7792
291		0.0504238	0.0150881	0.0502359	9.11078	57.5247		0.999093	0.999545		0.000435212	0.0128191		-10.7145	17.9574
292		0.0673491	0.0195006	0.034353	12.5626	21.5995		0.999084	0.999542		0.000750115	0.00558394		-12.5512	30.4108
293		0.0421654	0.0134994	0.0393278	8.91767	58.2533		0.99954	0.99977		0.000242326	0.00761183		-20.8653	14.7883
294		0.0433115	0.0130555	0.0434223	6.64261	64.8033		0.997789	0.998895		0.000692769	0.00734482		0.795238	20.8231
295		0.0399374	0.0110531	0.0422915	6.49565	45.6275		0.999066	0.999534		0.000425988	0.00693731		-14.6721	11.4342
296		0.0502537	0.0125772	0.0441521	10.283	48.1125		0.999102	0.999553		0.000408551	0.0108793		-17.0795	13.0491
297		0.0468785	0.0159977	0.0428585	4.99999	38.1152		0.998482	0.999237		0.000246102	0.00475204		-3.22888	26.8353
298		0.0437039	0.0145031	0.0284186	5.9408	31.2254		0.991572	0.995721		0.00188468	0.00399522		18.4262	26.7403
299		0.0457839	0.0202222	0.038584	5	49.7015		0.989114	0.994497		0.00101682	0.00444344		14.6805	34.292
300		0.0465082	0.0150654	0.0355178	5.28639	20.9481		0.99911	0.999554		0.000309889	0.00349928		-4.48699	32.7046
301		0.053149	0.0188854	0.0236744	10.3045	23.3198		0.999119	0.999559		0.000353133	0.00233651		-7.20713	37.6974
302		0.0395933	0.0110051	0.0639099	3.52843	11.3942		0.997494	0.998746		0.000105084	0.00286239		-27.46	-2.1131
303		0.0457806	0.0189438	0.0291722	5.70336	43.3559		0.999258	0.99963		0.000307136	0.00236214		-14.6921	34.1712
304		0.0413781	0.0125702	0.0263856	5.00001	20.4499		0.999326	0.999662		0.000196656	0.00193271		-10.2766	27.8143
305		0.0463767	0.015193	0.0216232	5	17.472		0.999576	0.999788		0.000161467	0.0012267		-14.2577	38.3167
306		0.0309933	0.00648563	0.00452566	1.25887	0.0660679		0.997735	0.998859		0.000959653	0.000964837		-0.417285	15.9732
307		0.0448317	0.0148848	0.0190797	10.011	34.9463		0.999482	0.999741		0.000364029	0.00179617		-19.5394	25.7912
308		0.0397104	0.0109527	0.00543174	8.00001	15.0651		0.999584	0.999792		0.000334777	0.000447576		-20.5863	28.1439
309		0.0468508	0.0161834	0.0103792	23.7515	0.0001		0.99895	0.999474		0.000456778	0.00063511		-11.0365	26.6619
310		0.042468	0.0114477	0.0134455	9.6955	52.2669		0.998388	0.999197		0.00137229	0.00211507		-2.91325	26.6156
311		0.0600658	0.0297904	0.0249603	10.5651	9.52221		0.994222	0.997091		0.000548522	0.00177413		0.960592	27.1188
312		0.0472047	0.0193013	0.0244518	7.70865	7.53861		0.991631	0.995747		0.000953241	0.00280055		9.15083	23.6755
313		0.0525323	0.014831	0.0114065	19.3261	13.1206		0.999712	0.999856		0.000386356	0.000737373		-24.4098	30.5106
314		0.0453425	0.0128266	0.0197857	5.29899	33.4711		0.998303	0.999152		0.00130738	0.0022908		-6.15958	27.0531
315		0.0582681	0.0181248	0.0224741	18.35	32.5187		0.999254	0.999628		0.00125876	0.00259551		-18.8309	21.4454
316		0.043032	0.0158609	0.0243449	11.5862	30.2139		0.998711	0.999353		0.000462347	0.00318185		-8.5918	15.9622
317		0.0272003	0.00589383	0.00911917	5	3.76808		0.994009	0.997		0.00194081	0.00217221		7.65892	13.6647
318		0.0389967	0.0128157	0.0217049	5.90262	31.5548		0.999569	0.999785		0.000233813	0.00153028		-22.3707	23.2589
319		0.0513083	0.0172864	0.0289718	16.6249	50.2478		0.998987	0.999493		0.000354367	0.0034724		-12.3425	9.5558
320		0.0362162	0.00978804	0.0203612	10.8795	38.4017		0.998253	0.999125		0.00114707	0.00328502		-8.36672	2.9334
321		0.052372	0.018468	0.0358936	10.0815	34.3098		0.999443	0.999721		0.000764279	0.00591455		-23.7739	17.1447
322		0.0360191	0.0124304	0.0203531	6.69455	22.7984		0.999722	0.999861		0.000162934	0.00150085		-29.9702	16.1411
323		0.0378197	0.0108779	0.0194291	13.079	37.4901		0.999007	0.999505		0.000644325	0.00268005		-17.6199	3.7441
324		0.0350914	0.0111206	0.0156452	4.99999	11.4234		0.998817	0.999408		0.00071501	0.00132227		-10.8644	20.9577
325		0.0367745	0.01199	0.0247296	5.17325	14.9342		0.999299	0.999649		0.000219856	0.0018024		-18.4309	17.0792
Mean		0.0478063	0.0153493	0.0283898	9.9429	29.7224		0.996233	0.997857		0.00100119	0.00502113		-5.22969	23.6824
Standard Deviation		0.0122386	0.00556554	0.0147352	3.40815	22.963		0.0213719	0.0151391		0.000779187	0.00522188		11.1695	11.5479
µ0 = individual growth rate at the moment of weaning (d-1); D = extent of the exponential decay of the growth (d-1); C = level of perturbation (d-1); ts = moment at which the animal recover for the perturbation (days); ABC = area between curves; r2 = Coefficient of determination; CCC = Concordance correlation coefficient; Jp = Perturbed model error; JG = Gompertz model error; AICp = akaike inform…
